# Supplementary material for: The pleasurable urge to move to music is unchanged in people with musical anhedonia
Source: PLoS One. 2025 Jan 7;20(1):e0312030. doi: 10.1371/journal.pone.0312030 (PMC11706506; doi:10.1371/journal.pone.0312030)
Supplement: S1 Dataset — (ZIP) [file pone.0312030.s001.zip]

Archive with 168 entries (167 files):
- S1. Dataset/
- __MACOSX/._S1. Dataset
- S1. Dataset/69.mp3
- __MACOSX/S1. Dataset/._69.mp3
- S1. Dataset/41.mp3
- __MACOSX/S1. Dataset/._41.mp3
- S1. Dataset/55.mp3
- __MACOSX/S1. Dataset/._55.mp3
- S1. Dataset/54.mp3
- __MACOSX/S1. Dataset/._54.mp3
- S1. Dataset/40.mp3
- __MACOSX/S1. Dataset/._40.mp3
- S1. Dataset/68.mp3
- __MACOSX/S1. Dataset/._68.mp3
- S1. Dataset/81.mp3
- __MACOSX/S1. Dataset/._81.mp3
- S1. Dataset/56.mp3
- __MACOSX/S1. Dataset/._56.mp3
- S1. Dataset/42.mp3
- __MACOSX/S1. Dataset/._42.mp3
- S1. Dataset/43.mp3
- __MACOSX/S1. Dataset/._43.mp3
- S1. Dataset/57.mp3
- __MACOSX/S1. Dataset/._57.mp3
- S1. Dataset/80.mp3
- __MACOSX/S1. Dataset/._80.mp3
- S1. Dataset/.DS_Store
- __MACOSX/S1. Dataset/._.DS_Store
- S1. Dataset/53.mp3
- __MACOSX/S1. Dataset/._53.mp3
- S1. Dataset/47.mp3
- __MACOSX/S1. Dataset/._47.mp3
- S1. Dataset/46.mp3
- __MACOSX/S1. Dataset/._46.mp3
- S1. Dataset/52.mp3
- __MACOSX/S1. Dataset/._52.mp3
- S1. Dataset/44.mp3
- __MACOSX/S1. Dataset/._44.mp3
- S1. Dataset/50.mp3
- __MACOSX/S1. Dataset/._50.mp3
- S1. Dataset/78.mp3
- __MACOSX/S1. Dataset/._78.mp3
- S1. Dataset/79.mp3
- __MACOSX/S1. Dataset/._79.mp3
- S1. Dataset/51.mp3
- __MACOSX/S1. Dataset/._51.mp3
- S1. Dataset/45.mp3
- __MACOSX/S1. Dataset/._45.mp3
- S1. Dataset/22.mp3
- __MACOSX/S1. Dataset/._22.mp3
- S1. Dataset/36.mp3
- __MACOSX/S1. Dataset/._36.mp3
- S1. Dataset/37.mp3
- __MACOSX/S1. Dataset/._37.mp3
- S1. Dataset/23.mp3
- __MACOSX/S1. Dataset/._23.mp3
- S1. Dataset/09.mp3
- __MACOSX/S1. Dataset/._09.mp3
- S1. Dataset/35.mp3
- __MACOSX/S1. Dataset/._35.mp3
- S1. Dataset/21.mp3
- __MACOSX/S1. Dataset/._21.mp3
- S1. Dataset/20.mp3
- __MACOSX/S1. Dataset/._20.mp3
- S1. Dataset/34.mp3
- __MACOSX/S1. Dataset/._34.mp3
- S1. Dataset/08.mp3
- __MACOSX/S1. Dataset/._08.mp3
- S1. Dataset/30.mp3
- __MACOSX/S1. Dataset/._30.mp3
- S1. Dataset/24.mp3
- __MACOSX/S1. Dataset/._24.mp3
- S1. Dataset/18.mp3
- __MACOSX/S1. Dataset/._18.mp3
- S1. Dataset/19.mp3
- __MACOSX/S1. Dataset/._19.mp3
- S1. Dataset/25.mp3
- __MACOSX/S1. Dataset/._25.mp3
- S1. Dataset/31.mp3
- __MACOSX/S1. Dataset/._31.mp3
- S1. Dataset/27.mp3
- __MACOSX/S1. Dataset/._27.mp3
- S1. Dataset/33.mp3
- __MACOSX/S1. Dataset/._33.mp3
- S1. Dataset/32.mp3
- __MACOSX/S1. Dataset/._32.mp3
- S1. Dataset/26.mp3
- __MACOSX/S1. Dataset/._26.mp3
- S1. Dataset/03.mp3
- __MACOSX/S1. Dataset/._03.mp3
- S1. Dataset/17.mp3
- __MACOSX/S1. Dataset/._17.mp3
- S1. Dataset/16.mp3
- __MACOSX/S1. Dataset/._16.mp3
- S1. Dataset/02.mp3
- __MACOSX/S1. Dataset/._02.mp3
- S1. Dataset/Stim_Names.xlsx
- __MACOSX/S1. Dataset/._Stim_Names.xlsx
- S1. Dataset/28.mp3
- __MACOSX/S1. Dataset/._28.mp3
- S1. Dataset/14.mp3
- __MACOSX/S1. Dataset/._14.mp3
- S1. Dataset/01.mp3
- __MACOSX/S1. Dataset/._01.mp3
- S1. Dataset/15.mp3
- __MACOSX/S1. Dataset/._15.mp3
- S1. Dataset/29.mp3
- __MACOSX/S1. Dataset/._29.mp3
- S1. Dataset/11.mp3
- __MACOSX/S1. Dataset/._11.mp3
- S1. Dataset/05.mp3
- __MACOSX/S1. Dataset/._05.mp3
- S1. Dataset/39.mp3
- __MACOSX/S1. Dataset/._39.mp3
- S1. Dataset/38.mp3
- __MACOSX/S1. Dataset/._38.mp3
- S1. Dataset/04.mp3
- __MACOSX/S1. Dataset/._04.mp3
- S1. Dataset/10.mp3
- __MACOSX/S1. Dataset/._10.mp3
- S1. Dataset/06.mp3
- __MACOSX/S1. Dataset/._06.mp3
- S1. Dataset/12.mp3
- __MACOSX/S1. Dataset/._12.mp3
- S1. Dataset/13.mp3
- __MACOSX/S1. Dataset/._13.mp3
- S1. Dataset/07.mp3
- __MACOSX/S1. Dataset/._07.mp3
- S1. Dataset/48.mp3
- __MACOSX/S1. Dataset/._48.mp3
- S1. Dataset/60.mp3
- __MACOSX/S1. Dataset/._60.mp3
- S1. Dataset/74.mp3
- __MACOSX/S1. Dataset/._74.mp3
- S1. Dataset/75.mp3
- __MACOSX/S1. Dataset/._75.mp3
- S1. Dataset/61.mp3
- __MACOSX/S1. Dataset/._61.mp3
- S1. Dataset/49.mp3
- __MACOSX/S1. Dataset/._49.mp3
- S1. Dataset/77.mp3
- __MACOSX/S1. Dataset/._77.mp3
- S1. Dataset/63.mp3
- __MACOSX/S1. Dataset/._63.mp3
- S1. Dataset/62.mp3
- __MACOSX/S1. Dataset/._62.mp3
- S1. Dataset/76.mp3
- __MACOSX/S1. Dataset/._76.mp3
- S1. Dataset/72.mp3
- __MACOSX/S1. Dataset/._72.mp3
- S1. Dataset/66.mp3
- __MACOSX/S1. Dataset/._66.mp3
- S1. Dataset/67.mp3
- __MACOSX/S1. Dataset/._67.mp3
- S1. Dataset/73.mp3
- __MACOSX/S1. Dataset/._73.mp3
- S1. Dataset/65.mp3
- __MACOSX/S1. Dataset/._65.mp3
- S1. Dataset/71.mp3
- __MACOSX/S1. Dataset/._71.mp3
- S1. Dataset/59.mp3
- __MACOSX/S1. Dataset/._59.mp3
- S1. Dataset/58.mp3
- __MACOSX/S1. Dataset/._58.mp3
- S1. Dataset/70.mp3
- __MACOSX/S1. Dataset/._70.mp3
- S1. Dataset/64.mp3
- __MACOSX/S1. Dataset/._64.mp3
