# Supplementary material for: The pleasurable urge to move to music is unchanged in people with musical anhedonia
Source: PLoS One. 2025 Jan 7;20(1):e0312030. doi: 10.1371/journal.pone.0312030 (PMC11706506; doi:10.1371/journal.pone.0312030)
Supplement: S1 Dataset — (ZIP) [file pone.0312030.s001.zip › S1. Dataset/Stim_Names.xlsx]

## Sheet: Ark1
All stims
numbers	names
1	LR3 LH2
2	LR3 LH3
3	LR3 LH4
4	LR3 MH1
5	LR3 MH2
6	LR3 MH4
7	LR3 HH3
8	LR3 HH5
9	LR3 HH6
10	LR6 LH2
11	LR6 LH3
12	LR6 LH4
13	LR6 MH1
14	LR6 MH2
15	LR6 MH4
16	LR6 HH3
17	LR6 HH5
18	LR6 HH6
19	LR7 LH2
20	LR7 LH3
21	LR7 LH4
22	LR7 MH1
23	LR7 MH2
24	LR7 MH4
25	LR7 HH3
26	LR7 HH5
27	LR7 HH6
28	Son Clave MR1 LH2
29	Son Clave MR1 LH3
30	Son Clave MR1 LH4
31	Son Clave MR1 MH1
32	Son Clave MR1 MH2
33	Son Clave MR1 MH4
34	Son Clave MR1 HH3
35	Son Clave MR1 HH5
36	Son Clave MR1 HH6
37	Rumba Clave MR2 LH2
38	Rumba Clave MR2 LH3
39	Rumba Clave MR2 LH4
40	Rumba Clave MR2 MH1
41	Rumba Clave MR2 MH2
42	Rumba Clave MR2 MH4
43	Rumba Clave MR2 HH3
44	Rumba Clave MR2 HH5
45	Rumba Clave MR2 HH6
46	Mariato Clave MR5 LH2
47	Mariato Clave MR5 LH3
48	Mariato Clave MR5 LH4
49	Mariato Clave MR5 MH1
50	Mariato Clave MR5 MH2
51	Mariato Clave MR5 MH4
52	Mariato Clave MR5 HH3
53	Mariato Clave MR5 HH5
54	Mariato Clave MR5 HH6
55	HR1 LH2
56	HR1 LH3
57	HR1 LH4
58	HR1 MH1
59	HR1 MH2
60	HR1 MH4
61	HR1 HH3
62	HR1 HH5
63	HR1 HH6
64	HR3 LH2
65	HR3 LH3
66	HR3 LH4
67	HR3 MH1
68	HR3 MH2
69	HR3 MH4
70	HR3 HH3
71	HR3 HH5
72	HR3 HH6
73	HR7 LH2
74	HR7 LH3
75	HR7 LH4
76	HR7 MH1
77	HR7 MH2
78	HR7 MH4
79	HR7 HH3
80	HR7 HH5
81	HR7 HH6
